# Supplementary material for: Effects of sex but not race and geographic origin on vaccine-induced HIV-specific antibody responses
Source: Front Immunol. 2025 Sep 23;16:1601865. doi: 10.3389/fimmu.2025.1601865 (PMC12500573; doi:10.3389/fimmu.2025.1601865)
Supplement: Supplementary file 5 [file Table1.xlsx]

## Sheet: Peptide array study group
Table S1: Social Demographic Characteristics of vaccinees with peptide array data (n=41)
Variable		All (41)	Female (20)	Male (21)
Country	US	20	10	10
	South Africa	21	10	11
Age, median (IQR)		24 (19-30)	25 (20-30)	24 (19-30)
Race	Black	21	10	11
	Caucasian	20	10	10
